# Supplementary material for: Substituent Effects on EI-MS Fragmentation Patterns of 5-Allyloxy-1-aryl-tetrazoles and 4-Allyl-1-aryl-tetrazole-5-ones; Correlation with UV-Induced Fragmentation Channels
Source: Molecules. 2021 May 29;26(11):3282. doi: 10.3390/molecules26113282 (PMC8199304; doi:10.3390/molecules26113282)
Supplement: Supplementary file 1 [file molecules-26-03282-s001.zip]

Archive with 1 entries (1 files):
- molecules-1238545-supplementary.pdf
